# Supplementary material for: A neurotoxin that specifically targets Anopheles mosquitoes
Source: Nat Commun. 2019 Jun 28;10:2869. doi: 10.1038/s41467-019-10732-w (PMC6599013; doi:10.1038/s41467-019-10732-w)
Supplement: Supplementary file 5 — Supplementary Data 1 [file 41467_2019_10732_MOESM5_ESM.xlsx]

## Sheet: Sheet1
PLASMID 109 Kb
N	Tu/Op	Strand	Start	End
1	1 Op 1	+	2	433	hypothetical protein Pb
2	1 Op 2	+	417	740	hypothetical protein Pb
3	1 Op 3	+	730	1308	hypothetical protein Pb
4	1 Op 4	+	1323	3218	zonular occludens toxin family protein
5	1 Op 5	+	1220	3792	hypothetical protein Pb
6	1 Op 6	+	3785	4879	lysozyme-like family protein
7	1 Op 7	+	4915	5718	hypothetical protein Pb
8	1 Op 8	+	5743	5916
9	1 Op 9	+	5964	6212	hypothetical protein Pb
10	1 Op 10	+	6217	6606	hypothetical protein Pb
11	1 Op 11	+	6635	8629	hypothetical protein Pb
12	1 Op 12	+	8672	9001	hypothetical protein Pb
13	1 Op 13	+	9071	9244	hypothetical protein Pb
14	1 Op 14	+	9262	9579	hypothetical protein Pb
15	2 Op 1	-	9707	12490	transposase
16	2 Op 2	-	12480	13100	resolvase
17	3 Op 1	+	13562	13783
18	3 Op 2	+	13808	13957
19	3 Op 3	+	14003	14980	hypothetical protein Clostridium perfringens
20	4 Tu 1	-	15021	15113
21	5 Tu 1	+	15155	15298	hypothetical protein Clostridium sordellii
22	6 Tu 1	+	15547	15861	turn-helix-turn domain protein
23	7 Tu 1	-	16236	16538	transposase
24	8 Tu 1	+	16812	16928
25	9 Tu 1	-	16897	19863	transposase
26	10 Op 1	+	19998	20165	transposase resolvase
27	10 Op 2	+	20217	20567	transposon
28	11 Tu 1	-	20564	20635
29	12 Op1	+	20567	22820	Cry16Aa
30	12 Op2	+	22905	24761	Cry17Aa
31	13 Tu 1	+	25187	25648	hemolysin-like protein
32	14 Tu 1	+	25782	26240	hemolysin-like protein
33	15 Tu 1	-	26227	26460
34	16 Tu 1	+	26418	26525
35	17 Tu 1	-	26522	27322	hypothetical protein Streptococcus parauberis
36	18 Op 1	+	27560	28138	resolvase
37	18 Op 2	+	28164	30098	transposase
38	18 Op 3	+	30122	30511	transposase
39	18 Op 4	+	30603	31118	transposase
40	18 Op 5	+	31162	31413	hypothetical protein Pb
41	18 Op 6	+	31431	31748	hypothetical protein Pb
42	19 Tu 1	-	31916	32098	hypothetical protein Pb
43	20 Op 1	-	32234	32389	putative membrane protein Pb
44	20 Op 2	-	32470	32625	hypothetical protein Pb
45	21 Tu 1	-	32741	32875
46	22 Tu 1	+	33901	33023
47	23 Op 1	+	33281	33595	helix-turn-helix domain protein
48	23 Op 2	+	33695	34057
49	24 Tu 1	+	34309	34434
50	25 Tu 1	+	34939	35046
51	26 Op 1	+	35186	36304	major facilitator transporter
52	26 Op 2	+	36326	37738	ABC transporter
53	27 Op 1	+	37918	38952	molybdenum cofactor synthesis protein
54	27 Op 2	+	38956	40641	radical SAM protein
55	27 Op 3	+	40661	42334	radical SAM protein
56	27 Op 4	+	42367	43038	methyltransferase
57	28 Tu 1	+	43684	44115	hypothetical protein Pb
58	29 Tu 1	+	44253	44747	hypothetical protein Pb
59	30 Tu 1	+	44895	45236
60	31 Op 1	+	45389	45943	hypothetical protein Peptoclostridium difficile
61	31 Op 2	+	45978	46421
62	31 Op 3	+	46486	47163
63	31 Op 4	+	47222	47740	hypothetical protein Pb
64	32 Tu 1	+	47918	48157	tRNA methyltransferase
65	33 Op 1	+	48803	48910	hypothetical protein Pb
66	33 Op 2	+	48867	48956
67	34 Op 1	-	49175	49411	hypothetical protein Pb
68	34 Op 2	-	49454	50059	resolvase N terminal domain Pb
69	35 Tu 1	+	50084	50233
70	36 Op 1	+	50508	50723	hypothetical protein Clostridium botulinum
71	36 Op 2	+	50612	50839
72	36 Op 3	+	50869	50964
73	36 Op 4	+	51036	52487	radical SAM protein
74	36 Op 5	+	52484	53719	radical SAM protein
75	37 Tu 1	+	53903	55540	multidrug ABC transporter ATPase
76	38 Op 1	-	56023	56466	membrane protein
77	38 Op 2	-	56469	56669	Cro/Cl family transcriptional regulator Clostridium sporogenes
78	39 Op 1	+	57344	57451
79	39 Op 2	+	57414	57545
80	40 Tu 1	+	57652	58269	DNA recombinase Pb
81	41 Tu 1	+	58643	59014	hypothetical protein SH3 domain Clostridium botulinum
82	42 Tu 1	+	59275	60627	metallophosphatase family protein
83	43 Op 1	-	61131	64913	PMP1
84	43 Op 2	-	64983	66458	ORF-X3
85	43 Op 3	-	66546	68768	ORF-X2
86	43 Op 4	-	68780	69208	ORF-X1
87	43 Op 5	-	69302	72805	NTNH protein
88	44 Tu 1	-	73118	74317	P-47 protein
89	45 Tu 1	-	75164	75514	transposase DDE domain protein
90	46 Op 1	-	75958	76338	transposase
91	46 Op 2	-	76339	78453	tyrosine recombinase XerD Pbot
92	46 Op 3	-	78443	79501	transposase Clostridium botulinum
93	47 Tu 1	-	80122	80439	hypothetical protein Pb
94	48 Op 1	-	80656	80751
95	48 Op 2	-	80729	81106	transposase
96	49 Op 1	-	81334	81900	arginine -tRNA ligase Pb
97	49 Op 2	-	81975	82739	electron transport complex RnfABCGE G subunit Pb
98	49 Op 3	-	82732	83832	transposase A
99	50 Tu 1	-	83962	84276	DNA repair protein RadC Clostridium botulinum
100	51 Tu 1	-	84782	84982	hypothetical protein Pb
101	52 Tu 1	+	85188	85391
102	53 Tu 1	-	86025	86150
103	54 Tu 1	+	86155	86304
104	55 Op 1	-	86400	86786	hypothetical protein Pb
105	55 Op 2	-	86878	88191	parB-like nuclease domain protein Pb
106	55 Op 3	-	88193	88945	plasmid partitioning protein ParA Clostridium sordellii
107	56 Tu 1	-	89054	89335	helix-turn-helix protein
108	57 Op 1	+	89384	89482
109	57 Op 2	+	89439	89534
110	58 Tu 1	-	89948	90520	hypothetical protein Pb
111	59 Tu 1	+	90726	90929
112	60 Tu 1	+	91147	91296
113	61 Tu 1	+	91601	92767	initiator replication family protein
114	62 Tu 1	-	92801	93013	helix-turn-helix family protein
115	63 Tu 1	+	93330	93518
116	64 Tu 1	-	93608	94048
117	65 Op 1	+	94194	94343
118	65 Op 2	+	94396	94686	hypothetical protein
119	66 Op 1	+	95155	95859	putative lipoprotein Pb
120	66 Op 2	+	95951	98302	hypothetical protein Pb
121	66 Op 3	+	98373	98840	hypothetical protein Pb
122	67 Op 1	+	98970	99338	hypothetical protein Pb
123	67 Op 2	+	99363	100580	type II/IV secretion system family protein Pb
124	67 Op 3	+	100594	101406	hypothetical protein Pb
125	67 Op 4	+	101409	102143	hypothetical protein Pb
126	67 Op 5	+	102202	102546	hypothetical protein Pb
127	68 Op 1	+	102648	102791	hypothetical protein Pb
128	68 Op 2	+	102863	103003	hypothetical protein Pb
129	68 Op 3	+	103041	103184	hypothetical protein Pb
130	68 Op 4	+	103276	103500	hypothetical protein Pb
131	68 Op 5	+	103526	103753	putative membrane protein Pb
132	68 Op 6	+	103774	104226	hypothetical protein Pb
133	68 Op 7	+	104216	104785	hypothetical protein Pb
134	68 Op 8	+	104790	105137	hypothetical protein Pb
135	68 Op 9	+	105196	107358	type IV secretory system conjugative DNA transfer family protein Pb
136	68 Op 10	+	107381	109640	hypothetical protein Pb
7.2kb plasmid scaffold 21
1	1 Tu 1	+	3	185
2	2 Tu 1	-	238	321
3	3 Tu 1	-	490	1842	aminopeptidase M28 family Clostridium tetani
4	4 Tu 1	-	1985	2326	hypothetical protein
5	5 Tu 1	+	2548	2646
6	6 Op 1	+	3227	3775	major facilitator superfamily transporter
7	6 Op 2	+	3805	3894
8	6 Op 3	+	3941	4111
9	7 Tu 1	-	4588	4764	hypothetical protein Clostridium sporogenes
10	8 Tu 1	+	5096	5464	putative DNA-binding domain protein Pb
11	9 Op 1	+	5622	5774
12	9 Op 2	+	5852	6094	hypothetical protein Clostridium sporogenes
13	10 Tu 1	-	6160	6288
14	11 Tu 1	+	7053	7203
4Kb plasmid scaffold 23
1	1 Op 1	-	306	650
2	1 Op 2	-	664	1308	hypothetical protein
3	2 Tu 1	-	1445	2368	replication family protein
4	3 Tu 1	-	2651	3871	plasmid recombination enzyme type 3
