# Supplementary material for: A neurotoxin that specifically targets Anopheles mosquitoes
Source: Nat Commun. 2019 Jun 28;10:2869. doi: 10.1038/s41467-019-10732-w (PMC6599013; doi:10.1038/s41467-019-10732-w)
Supplement: Supplementary file 7 — Source Data [file 41467_2019_10732_MOESM7_ESM.xlsx]

## Sheet: Source data
	Figure 2b
		% mortality Anopheles (n=15-20 larvae/replicate)
		#1	#2	#3	#4	#5	#6
	control	5	0	0	0	6.6	5
	PMP1	0	6.6	5	0	0
	NTNH	5	0
	NTNH-PMP1	33.3	33.3	30	30	40
	NTNH-Orfx1-3-PMP1	70	60	70	73.33
	Figure 2b legend
	Bioassay with 3rd instar An. stephensi larvae
	Bioassay 1
		R1	R2	Data from two replicated was combined
	3 ml	8	8	to calculate LC50
	2 ml	8	9
	1 ml	8	9			95% Fiducial Limits
	0.6 ml	3	5	LC50		Lower	Upper
	0.3 ml	2	2	0.424		0.026	1.771
	0.2 ml	3	4
	0.1 ml	5	3
	control	0	1
	Bioassay 2
	Dose	R1	R2	Data from two replicated was combined
	3 ml	8	9	to calculate LC50
	2 ml	8	9
	1 ml	8	8			95% Fiducial Limits
	.6 ml	4	4	LC50		Lower	Upper
	.3 ml	4	4	0.482		0.324	0.697
	.2 ml	3	2
	.1 ml	2	2
	Control	0	1
	Control is bacteria with pHT315 alone
	Other treatments include bacteria with the pmp operon in pHT315
	Figure 2c
	Anopheles coluzzi												Origin software
		% mortality (n=15 larvae/replicate)
	amol/larva	#1	#2	#3	#4	#5	#6	#7	#8	#9	#10			Aedes	Anopheles
	3.425	100											Model	Hill	Hill
	137	93.3	100	100									equation	y=Vmax*x^n/(k^n+x^n)
	68.50	93.3	100										Vmax	105.18±8.30	109.28±14.85
	61.65	53.3	93.3										k	83.15±21.11	32.55±16.09
	54.80	46.7	86.7	93.3									n	0.89±0.14	0.65±0.16
	51375	73.3	60										Reduced Chi-Sqr	79.65	126.77
	47.95	60
	44525	53.3
	41.1	26.6	26.7	100
	34.25	13.3	60	80	60
	17.46	73.3	60	66.7	26.6	13.3	86.7	66.7	60	73.3	47
	8.56	0	26.7	53.5	60
	3.42	13.3	46.7	40	59
	2.02	28	33
	1.02	6.7
	0.02	6.7
			% mortality (n=15 larvae/replicate)
	Aedes aegypti
		% mortality (n=15 larvae/replicate)
	amol/larva	#1	#2	#3	#4	#5
	32,736.15	100
	727.47	100
	369.9	100	93
	308.25	86.7	80
	246.6	86.7	46.7
	184.95	78.6	73.3
	123.3	80	40
	97.65	73	33	40
	72.74	100	19
	61.65	40	60	20	59	40
	38.83	40	33	13.33	100	59
	24.53	20	27	33.33
	15.47	20
	9.74	27	53
	7.27	6
	4.52	6
	3.64	6	0
	0.36	0
	0.003	5
	Figure 2d
		PMP1								control			E209Q
		#movements								#movements			#movements
		15 min	1h	2h	3h	4h	5h			15 min	5h		15 min	5h
	larvae#1	38	31	0	0	0	6			33	60		24	79
	larvae#2	12	6	17	65	0	0			13	12		36	53
	larvae#3	49	6	7	15	4	0			17	55		64	49
	larvae#4	50	5	26	0	14	0			22	60		26	46
	larvae#5	20	17	1	20	18	0			63	53		59	60
	larvae#6	33	29	56	15	0	0			15	63		98	42
	larvae#7	56	31	75	0	5	0			48	29		109	34
	larvae#8	60	3	0	6	0	0			71	45		0	61
	larvae#9	14	59	39	2	0	0			5	38		0	49
	larvae#10	21	38	34	0	0	0			36	43		12	36
	larvae#11	44	29	25	0	0	0			68	80		41	12
	larvae#12	15	26	3	6	6	0			44	21		55	24
	larvae#13	35	34	85	70	10	0			88	14		43	5
	larvae#14	41	48	26	0	0	0			1	15		73	72
	larvae#15	42	27	17	0	0	0			37	14		19	21
	Figure 2e
	Aedes aegypti					Anopheles coluzzi					Drosophila melanogaster
	# injected	161				# injected	181				# injected	54
	#non injured	122				#non injured	98				#non injured	48
	#injured	39				injury rate	83				injury rate	6
	% injured	24.2236				% injured	45.8564				% injured	11.1111
		control	4 pg	100 pg			control	4 pg	100 pg			control	100 pg
	# injected	58	60	43		# injected	54	65	62		# injected	27	27
	# used	51	52	37		# used	31	32	35		# used	23	25
	# fly	50	41	1		# fly	30	24	0		# fly	22	1
	# don't fly	1	11	36		# don't fly	4	8	35		# don't fly	1	24
	% don't fly	1.96078	21.1538	97.2973		% don't fly	12.9032	25	100		% don't fly	4.35	96
	Figure 2f
	mortality decrease	Aedes	Anopheles
		26.7	53.3
		26.7	33.3
		20	20
		26.7
	average	25.02	35.53
	stdv	3.35	16.76
	Figure 3a
	Figure 4c
		% mortality
		n=15 larvae/replicate
		#1	#2	#3	#4		Average	stdv
	control	0	0	5			1.67	2.88
	PMP1	100	100	100			100	0
	HP	0	0	20			6.67	11.54
	MY	80	80	60	60		70	11.54
	exposed F	100	100	100			100	0
	W 1	40	53.3	0	26.7		30	22.75
	W 2	100	100	100			100	0
	W 3	100	100	100			100	0
	W 4 GBP	100	100	100			100	0
	S GBP	100	100	100			100	0
	SWYG	0	20	6.7	6.7		8.35	8.38
	KIKE	73.3	86.7	86.7	73.3		80	7.73
